# Supplementary material for: Tumour‐associated macrophage‐derived DOCK7‐enriched extracellular vesicles drive tumour metastasis in colorectal cancer via the RAC1/ABCA1 axis
Source: Clin Transl Med. 2024 Feb 22;14(2):e1591. doi: 10.1002/ctm2.1591 (PMC10883245; doi:10.1002/ctm2.1591)
Supplement: Supplementary file 10 — Supporting Information [file CTM2-14-e1591-s002.xlsx]

## Sheet: TAM-EV_VS_M0-EV_
Gene Symbol	Description	Exp. q-value: Combined	Sum PEP Score	# AAs	MW [kDa]
Srgap2	SLIT-ROBO Rho GTPase-activating protein 2 OS=Mus musculus OX=10090 GN=Srgap2 PE=1 SV=2	0.007	2.07	1071	120.7
Ccl9	C-C motif chemokine 9 OS=Mus musculus OX=10090 GN=Ccl9 PE=1 SV=1	0	10.103	122	13.9
Dock7	Dedicator of cytokinesis protein 7 OS=Mus musculus OX=10090 GN=Dock7 PE=1 SV=3	0	4.23	2130	241.3
Arg1	Arginase-1 OS=Mus musculus OX=10090 GN=Arg1 PE=1 SV=1	0	61.281	323	34.8
Cfp	Properdin OS=Mus musculus OX=10090 GN=Cfp PE=2 SV=2	0	30.497	464	50.3
Fgl2	Fibroleukin OS=Mus musculus OX=10090 GN=Fgl2 PE=1 SV=1	0	82.243	432	48.9
Emilin2	EMILIN-2 OS=Mus musculus OX=10090 GN=Emilin2 PE=1 SV=1	0	35.06	1074	117.2
Apom	Apolipoprotein M OS=Mus musculus OX=10090 GN=Apom PE=1 SV=1	0	5.921	190	21.3
Evl	Ena/VASP-like protein OS=Mus musculus OX=10090 GN=Evl PE=1 SV=2	0	14.587	414	44.3
Robo4	Roundabout homolog 4 OS=Mus musculus OX=10090 GN=Robo4 PE=1 SV=2	0.012	1.851	1012	108.4
Birc6	Baculoviral IAP repeat-containing protein 6 OS=Mus musculus OX=10090 GN=Birc6 PE=1 SV=2	0	8.55	4882	531.8
Rnf213	E3 ubiquitin-protein ligase RNF213 OS=Mus musculus OX=10090 GN=Rnf213 PE=1 SV=2	0	32.952	5152	584.4
Cyp4b1	Cytochrome P450 4B1 OS=Mus musculus OX=10090 GN=Cyp4b1 PE=1 SV=1	0.014	1.716	511	58.9
Raly	RNA-binding protein Raly OS=Mus musculus OX=10090 GN=Raly PE=1 SV=3	0	19.469	312	33.2
Ncf1	Neutrophil cytosol factor 1 OS=Mus musculus OX=10090 GN=Ncf1 PE=1 SV=3	0	9.596	390	44.6
Hnrnpll	Heterogeneous nuclear ribonucleoprotein L-like OS=Mus musculus OX=10090 GN=Hnrnpll PE=1 SV=3	0	10.103	591	64.1
Ckb	Creatine kinase B-type OS=Mus musculus OX=10090 GN=Ckb PE=1 SV=1	0	34.693	381	42.7
Rps10	40S ribosomal protein S10 OS=Mus musculus OX=10090 GN=Rps10 PE=1 SV=1	0	4.971	165	18.9
Lamb1	Laminin subunit beta-1 OS=Mus musculus OX=10090 GN=Lamb1 PE=1 SV=3	0	40.773	1786	197
Gps1	COP9 signalosome complex subunit 1 OS=Mus musculus OX=10090 GN=Gps1 PE=1 SV=1	0	27.458	471	53.4
Tgfbi	Transforming growth factor-beta-induced protein ig-h3 OS=Mus musculus OX=10090 GN=Tgfbi PE=1 SV=1	0	103.206	683	74.6
Atxn2	Ataxin-2 OS=Mus musculus OX=10090 GN=Atxn2 PE=1 SV=1	0.003	2.8	1285	136.4
Krt10	Keratin, type I cytoskeletal 10 OS=Mus musculus OX=10090 GN=Krt10 PE=1 SV=3	0	35.759	570	57.7
Gspt1	Eukaryotic peptide chain release factor GTP-binding subunit ERF3A OS=Mus musculus OX=10090 GN=Gspt1 PE=1 SV=2	0	38.868	636	68.6
Arl6ip5	PRA1 family protein 3 OS=Mus musculus OX=10090 GN=Arl6ip5 PE=1 SV=2	0	15.56	188	21.5
Asl	Argininosuccinate lyase OS=Mus musculus OX=10090 GN=Asl PE=1 SV=1	0	36.679	464	51.7
Parvb	Beta-parvin OS=Mus musculus OX=10090 GN=Parvb PE=1 SV=1	0	45.146	365	41.6
Ddx3x	ATP-dependent RNA helicase DDX3X OS=Mus musculus OX=10090 GN=Ddx3x PE=1 SV=3	0	49.813	662	73.1
Msn	Moesin OS=Mus musculus OX=10090 GN=Msn PE=1 SV=3	0	123.194	577	67.7
Hexb	Beta-hexosaminidase subunit beta OS=Mus musculus OX=10090 GN=Hexb PE=1 SV=2	0	77.753	536	61.1
Ralb	Ras-related protein Ral-B OS=Mus musculus OX=10090 GN=Ralb PE=1 SV=1	0	16.288	206	23.3
Lpl	Lipoprotein lipase OS=Mus musculus OX=10090 GN=Lpl PE=1 SV=3	0	78.211	474	53.1
Hexa	Beta-hexosaminidase subunit alpha OS=Mus musculus OX=10090 GN=Hexa PE=1 SV=2	0	122.382	528	60.6
Gnai2	Guanine nucleotide-binding protein G(i) subunit alpha-2 OS=Mus musculus OX=10090 GN=Gnai2 PE=1 SV=5	0	42.71	355	40.5
Vta1	Vacuolar protein sorting-associated protein VTA1 homolog OS=Mus musculus OX=10090 GN=Vta1 PE=1 SV=1	0	18.427	309	33.9
Plekhb2	Pleckstrin homology domain-containing family B member 2 OS=Mus musculus OX=10090 GN=Plekhb2 PE=1 SV=1	0	5.78	221	24.6
Sdcbp	Syntenin-1 OS=Mus musculus OX=10090 GN=Sdcbp PE=1 SV=1	0	66.061	299	32.4
Anxa5	Annexin A5 OS=Mus musculus OX=10090 GN=Anxa5 PE=1 SV=1	0	67.253	319	35.7
Anpep	Aminopeptidase N OS=Mus musculus OX=10090 GN=Anpep PE=1 SV=4	0	212.584	966	109.6
Tcaf1	TRPM8 channel-associated factor 1 OS=Mus musculus OX=10090 GN=Tcaf1 PE=2 SV=1	0.006	2.101	924	102.7
Lipa	Lysosomal acid lipase/cholesteryl ester hydrolase OS=Mus musculus OX=10090 GN=Lipa PE=1 SV=2	0	38.798	397	45.3
Stom	Erythrocyte band 7 integral membrane protein OS=Mus musculus OX=10090 GN=Stom PE=1 SV=3	0	49.577	284	31.4
Lmna	Prelamin-A/C OS=Mus musculus OX=10090 GN=Lmna PE=1 SV=2	0	44.63	665	74.2
Lamp2	Lysosome-associated membrane glycoprotein 2 OS=Mus musculus OX=10090 GN=Lamp2 PE=1 SV=2	0	8.312	415	45.7
Lgals3	Galectin-3 OS=Mus musculus OX=10090 GN=Lgals3 PE=1 SV=3	0	66.053	264	27.5
Dlat	Dihydrolipoyllysine-residue acetyltransferase component of pyruvate dehydrogenase complex, mitochondrial OS=Mus musculus OX=10090 GN=Dlat PE=1 SV=2	0	4.586	642	67.9
Sirpa	Tyrosine-protein phosphatase non-receptor type substrate 1 OS=Mus musculus OX=10090 GN=Sirpa PE=1 SV=2	0	8.408	513	56.4
Cd9	CD9 antigen OS=Mus musculus OX=10090 GN=Cd9 PE=1 SV=2	0	59.3	226	25.2
Cd63	CD63 antigen OS=Mus musculus OX=10090 GN=Cd63 PE=1 SV=2	0	9.099	238	25.7
S100a6	Protein S100-A6 OS=Mus musculus OX=10090 GN=S100a6 PE=1 SV=3	0.003	2.796	89	10
Mfge8	Lactadherin OS=Mus musculus OX=10090 GN=Mfge8 PE=1 SV=3	0	181.551	463	51.2
Bbox1	Gamma-butyrobetaine dioxygenase OS=Mus musculus OX=10090 GN=Bbox1 PE=1 SV=1	0.04	1.28	387	44.7
Angptl2	Angiopoietin-related protein 2 OS=Mus musculus OX=10090 GN=Angptl2 PE=2 SV=2	0	65.908	493	57.1
Dlst	Dihydrolipoyllysine-residue succinyltransferase component of 2-oxoglutarate dehydrogenase complex, mitochondrial OS=Mus musculus OX=10090 GN=Dlst PE=1 SV=1	0	13.555	454	49
Gnaq	Guanine nucleotide-binding protein G(q) subunit alpha OS=Mus musculus OX=10090 GN=Gnaq PE=1 SV=4	0	12.509	359	42.1
Tmed2	Transmembrane emp24 domain-containing protein 2 OS=Mus musculus OX=10090 GN=Tmed2 PE=1 SV=1	0.043	1.231	201	22.7
Pla2g4a	Cytosolic phospholipase A2 OS=Mus musculus OX=10090 GN=Pla2g4a PE=1 SV=1	0	6.135	748	85.2
Hagh	Hydroxyacylglutathione hydrolase, mitochondrial OS=Mus musculus OX=10090 GN=Hagh PE=1 SV=2	0	5.769	309	34.1
Chmp5	Charged multivesicular body protein 5 OS=Mus musculus OX=10090 GN=Chmp5 PE=1 SV=1	0.001	4.09	219	24.6
Fabp5	Fatty acid-binding protein 5 OS=Mus musculus OX=10090 GN=Fabp5 PE=1 SV=3	0	10.165	135	15.1
Fcer1g	High affinity immunoglobulin epsilon receptor subunit gamma OS=Mus musculus OX=10090 GN=Fcer1g PE=1 SV=1	0	11.943	86	9.6
